# Supplementary material for: Comparison of anaemia and parasitaemia as indicators of malaria control in household and EPI-health facility surveys in Malawi
Source: Malar J. 2010 Apr 21;9:107. doi: 10.1186/1475-2875-9-107 (PMC2864286; doi:10.1186/1475-2875-9-107)
Supplement: Additional file 1 — Table A. Characteristics of children participating in the 2005 and 2008 household and EPI-health facility surveys. The table demographic information on children recruited during the 2005 and 2008 surveys. [file 1475-2875-9-107-S1.XLS]

## Sheet: Table1
	Table A: Characteristics of children participating in the 2005 and 2008 household and EPI-health facility surveys*
		Baseline (2005)		Follow-up (2008)
		HH	EPI-HF	HH	EPI-HF
	No. 6-30 months	926	1637	4565	1909
	Age in months: mean (95% CI) #05, #08	16.8 (16.0-17.6)	14.2 (13.7-14.7)	16.9 (16.6-17.3)	13.8 (13.4-14.3)
	Males: n (%)	467 (51.0)	790 (48.3)	2224 (51.0)	942 (49.3)
	Ethnicity: n (%)#05, #08, #hh
	Chewa	151 (20.0)	626 (38.3)	963 (47.1)	935 (49.0)
	Tumbuka	281 (50.5)	492 (30.1)	906 (7.6)	529 (27.7)
	Yao	51 (4.6)	139 (8.5)	317 (8.4)	102 (5.3)
	Lomwe	271 (14.5)	150 (9.2)	1589 (17.7)	133 (7.0)
	Other	171 (10.3)	225 (13.8)	775 (18.8)	210 (11.0)
	Economic statusa; n (%)#08, #hh
	1st Poorest	397 (23.5)	291 (17.2)	2172 (24.5)	204 (10.7)
	2nd	333 (19.7)	350 (20.7)	1931 (20.9)	467 (24.5)
	3rd	383 (24.6)	306 (18.1)	2014 (17.8)	385 (20.2)
	4th	334 (17.9)	353 (20.9)	2007 (18.0)	371 (19.5)
	5th Wealthiest	292 (14.3)	393 (23.2)	1910 (18.8)	477 (25.1)
	HH ownership of any bed net; % (95% CI)	50.5 (46.1-4.9)	NA	49.8 (47.0-52.7)	NA
	HH ownership of an ITN; % (95% CI)	41.5 (37.2-45.8)	NA	45.3 (42.6-48.0)	NA
	Slept under bed net previous night; % (95% CI) #08, #hf	45.4 (39.0-51.7)	41.0 (34.9-47.0)	41.6 (38.2-45.1)	55.9 (51.8-60.0)
	Adherence to bed net; %(95% CI)	73.6 (68.2-9.1)	NA	80.0 (75.9-84.1)	NA
	Slept under ITN previous night; % (95% CI) #08, #hf	41.0 (34.6-7.4)	36.7 (31.1-42.4)	37.3 (34.1-40.5)	49.4 (44.4-54.4)
	Adherence to ITN; % (95% CI)	76.6 (71.3-81.9)	NA	77.7 (73.3-82.0)	NA
	Haemoglobin <11g/dl;%(95% CI)	78.3 (74.4-82.2)	77.7 (74.4-81.0)	77.3 (74.6-79.9)	76.7 (74.0-79.5)
	Mean Hb (95% CI) #05	10.1 (9.5-10.6)	9.6 (9.4-9.8)	9.7 (9.6-9.8)	9.7 (9.5-9.8)
	History of fever#08, #hh, #hf	42.0 (37.1-46.8)	38.6 (33.2-43.9)	26.9 (24.0-29.8)	18.0 (15.0-21.0)
	Currently febrile (>37.5oC) #05, #hf	4.7 (3.2-6.3)	11.7 (8.9-14.5)	5.7 (4.7-6.7)	4.6 (2.8-6.4)
	Sought treatment for fever#hh	85.1 (80.7-89.6)	76.7 (72.2-81.2)	71.9 (68.4-75.4)	77.0 (70.2-83.9)
	weighted estimates, a data represents number of HHs (not children) with at least one child 6-30 mo,
	#05 P<0.05 for comparison between HH and EPI-HF 2005, #08 P<0.05 for comparison of HH and EPI-HF 2008, #hh P<0.05 for comparison between HH 2005 and 2008, #hf P<0.05 for comparison between EPI-HF 2005 and 2008
